# Supplementary material for: Experimental data on the mechanical properties of individual caobilla wood cubes used on control pile systems
Source: Data Brief. 2018 Aug 23;20:672–9. doi: 10.1016/j.dib.2018.08.045 (PMC6129759; doi:10.1016/j.dib.2018.08.045)
Supplement: Supplementary file 2 — Supplementary material [file mmc2.xlsx]

## Sheet: Data
No.	Height	Length	Width	Weight	Volumetric weight		No.	Height	Length	Width	Weight	Volumetric weight		No.	Height	Length	Width	Weight	Volumetric weight		No.	Height	Length	Width	Weight	Volumetric weight		No.	Height	Length	Width	Weight	Volumetric weight		No.	Height	Length	Width	Weight	Volumetric weight		No.	Height	Length	Width	Weight	Volumetric weight
	(cm)	(cm)	(cm)	(g)	(kN/m3)			(cm)	(cm)	(cm)	(g)	(kN/m3)			(cm)	(cm)	(cm)	(g)	(kN/m3)			(cm)	(cm)	(cm)	(g)	(kN/m3)			(cm)	(cm)	(cm)	(g)	(kN/m3)			(cm)	(cm)	(cm)	(g)	(kN/m3)			(cm)	(cm)	(cm)	(g)	(kN/m3)
1	5.1	4.9	5	73	5.72935		101	4.9	4.9	4.9	58.7	4.89292		201	5	4.9	5	60.9	4.87528		301	5	5	5	65.7	5.15435		401	5	5	5	71.7	5.62507		501	5	5	5	77.8	6.10363		601	4.9	5	5	70.2	5.61978
2	5	4.9	4.9	70.9	5.79165		102	4.9	5	5	59.5	4.76321		202	5	4.9	5	66.15	5.29556		302	5	5	5	64.35	5.04844		402	5	5	5	73.9	5.79766		502	5	5	5	68.2	5.35048		602	5	5	5	67.8	5.3191
3	4.9	4.9	4.9	68.8	5.73481		103	4.9	4.9	5	60.9	4.97478		203	5	4.9	5	68.03	5.44607		303	4.9	4.9	5	60.78	4.96497		403	5	4.9	4.9	80.2	6.55135		503	5	4.9	5	63.1	5.0514		603	4.9	5	5	86	6.88463
4	5	5	5	74.28	5.82747		104	5	5	5	83.5	6.55081		204	5	5	5	67.4	5.28772		304	5	5	5	66.2	5.19358		404	5	5	5	66.2	5.19358		504	4.9	5	5	77.3	6.18816		604	5	5	5	73.5	5.76628
5	5	5	5	65.2	5.11512		105	5	5	5	65.2	5.11512		205	5	5	5	69.47	5.45012		305	5	5	5	67.75	5.31518		405	4.9	4.9	5	75.5	6.16742		505	5	5	5	77	6.04087		605	4.8	5	5	76.5	6.25171
6	4.9	4.9	5	60.9	4.97478		106	5	4.9	5	59.1	4.73118		206	5	5	5	69	5.41324		306	5	5	4.9	71.68	5.73826		406	4.8	5	5	80	6.53773		506	4.9	5	5	66.6	5.33159		606	4.8	5	4.9	64.4	5.37028
7	5	5.1	5	73.5	5.65322		107	5	5	4.9	76.8	6.14814		207	4.9	5	5	85.2	6.82059		307	5	5	5	70.8	5.55446		407	5	5	5	77.5	6.08009		507	5	5	4.9	62.8	5.02738		607	5	5	5	67.4	5.28772
8	4.9	5	5	75.7	6.06008		108	5	5	4.9	65.8	5.26755		208	5	5	5.1	71.3	5.484		308	4.9	5	5	63.84	5.11064		408	5	5	5	62.9	4.93468		508	5	5	5	82.5	6.47236		608	5	5	5.1	77.2	5.9378
9	5	5	5	63.9	5.01313		109	5	4.9	5	66.9	5.3556		209	5	5	5	63.67	4.99509		309	4.9	4.9	5	63.05	5.15041		409	5	5	5	72.2	5.66429		509	5	5	5	72.7	5.70352		609	4.9	5	5	64.5	5.16348
10	5.1	5	4.9	70.6	5.54098		110	5	5	5	58.1	4.55811		210	4.9	5	5	81.1	6.49237		310	5	5	5	65.9	5.17004		410	4.9	4.9	5	78.2	6.38797		510	5	5	5	68.5	5.37402		610	4.9	4.9	5	69.2	5.65278
11	5	5.1	4.9	77.74	6.10136		111	5	5	4.9	73.6	5.89197		211	4.9	5	5	76.6	6.13213		311	5	5	5	59.9	4.69932		411	5	5	5	74.2	5.8212		511	5	5	5	62.6	4.91115		611	5	5	5	63.8	5.00529
12	5	5	4.9	67.65	5.41564		112	5	5	5	68.6	5.38186		212	5	5	5	60.5	4.74639		312	5	5	4.9	60.05	4.80724		412	5	5	5.1	62	4.7687		512	5	4.9	4.9	57.6	4.70521		612	5	5	5	66.5	5.21711
13	5	5	5	67.48	5.29399		113	5	5	5	64	5.02098		213	5	5	5	69.2	5.42893		313	5	5	5	64.9	5.09159		413	5	5	5	71.1	5.57799		513	5	5	5	63.9	5.01313		613	4.9	5	5	62	4.96334
14	5	5	5	84.8	6.6528		114	5.1	4.9	5	62	4.86602		214	4.9	5	5	74.2	5.94		314	4.9	5	5	80.1	6.41232		414	5	5	5	61.8	4.84838		514	5	5	5	71.5	5.60938		614	4.9	4.9	5	67.1	5.48124
15	5	5	4.9	63.5	5.08342		115	5	5	5	70.4	5.52308		215	4.9	5	5	68.4	5.47569		315	5	5	5	61.9	4.85623		415	5	5	5	73.1	5.7349		515	5	5	5	73.3	5.75059		615	4.9	5	5	73.4	5.87595
16	5.1	5	5	73	5.61476		116	5	5	5	59.7	4.68363		216	4.8	5	5.1	77.7	6.22527		316	5	4.9	5	67	5.36361		416	5	5	5	62.9	4.93468		516	4.9	5	5	76.9	6.15614		616	5	5	5	70.7	5.54661
17	5	5	5	85.57	6.71321		117	5	4.9	5	68.3	5.46768		217	5	5	5	66.2	5.19358		317	5	5	4.9	67.2	5.37962		417	5	5	5	85.8	6.73125		517	5	5	5	83	6.51158		617	5	5	5.1	77.4	5.95318
18	5	5.1	5	75.3	5.79166		118	5	4.9	5	68.2	5.45967		218	5	5	5	66.3	5.20142		318	4.9	5	5	70.3	5.62779		418	5	5	5	62.6	4.91115		518	5	5	5	85.1	6.67633		618	4.9	4.9	5	71.9	5.87334
19	5	5.1	5	71.03	5.46324		119	5	5	5	65.5	5.13866		219	5	5	5	72.94	5.72235		319	5	5	5	66.07	5.18338		419	4.9	5	5	77.4	6.19617		519	5	4.9	5	60.4	4.83525		619	5	4.9	5	68.6	5.4917
20	5	5	5	70.63	5.54112		120	4.9	5	5	65.5	5.24353		220	5	5	5	68.2	5.35048		320	5	5	5	61.29	4.80837		420	4.9	5	5.1	56.2	4.41081		520	4.9	4.9	5	66	5.39138		620	5	5	5	65.4	5.13081
21	5.1	5.1	5	67.3	5.07485		121	5	5	5	66.5	5.21711		221	5	5	5	66.1	5.18573		321	4.9	5	5	78.6	6.29223		421	5	5	5	84.1	6.59788		521	5	5	5	69	5.41324		621	4.9	5	5	81.7	6.5404
22	5	5	5	71.3	5.59368		122	4.9	5	5	59.6	4.77121		222	5	4.9	5	66.6	5.33159		322	4.9	4.9	5	78.6	6.42065		422	5	5	5	70.8	5.55446		522	5	5	5.1	68.6	5.27634		622	5	5	5	65.9	5.17004
23	5	5.1	4.9	64.7	5.07793		123	4.9	5	5	74.2	5.94		223	5	5	5	80.1	6.28407		323	4.9	5	5	67.9	5.43566		423	5	5	5	62.9	4.93468		523	5	5	5	64.5	5.06021		623	5	5	5	69.6	5.46031
24	5	5	5	73.4	5.75844		124	4.9	5	5	71.4	5.71585		224	5	5	5	65	5.09943		324	4.9	5	5	77.78	6.22659		424	5	5	4.9	65.5	5.24353		524	5	5	5.1	69	5.3071		624	4.8	5	5	69.2	5.65514
25	5	5	5	73.8	5.78982		125	5	4.9	5	59.3	4.74719		225	5	5	5	64.6	5.06805		325	5	5	5	66.64	5.22809		425	5	4.9	4.9	86.7	7.08232		525	4.9	5	5	73.8	5.90798		625	4.9	4.9	5	81.9	6.69022
26	5	5	5	67.9	5.32695		126	5	5	5	68.03	5.33714		226	5	5	5	64	5.02098		326	4.9	5	5	69.5	5.56374		426	5	5	4.9	69.1	5.53172		526	5	5	5	70.1	5.49954		626	5	5	5	60.3	4.7307
27	5.1	5.1	5	76.7	5.78367		127	4.9	5	5	69.43	5.55814		227	5	5	5	70.5	5.53092		327	5	5	5	65.73	5.1567		427	5	4.9	4.9	93.8	7.6623		527	5	5	5	85.1	6.67633		627	4.9	5	5	64.4	5.15547
28	5	5	5	62	4.86407		128	5	4.9	5	60.82	4.86888		228	5	5	5	68.1	5.34264		328	4.9	4.9	5	74	6.04488		428	4.8	5	5	74.7	6.10461		528	5	5	5	67.3	5.27987		628	5	4.9	4.9	90.4	7.38456
29	4.8	4.9	5	76	6.3376		129	5	5	5	69.78	5.47444		229	5	5	5	84.6	6.63711		329	4.8	5	5	72.5	5.92482		429	4.9	4.9	5	75.2	6.14291		529	5	5	5	71.6	5.61722		629	5	4.9	5	64.9	5.1955
30	5.1	5.1	5	70.3	5.30107		130	4.9	5	5	82.81	6.62926		230	4.9	4.9	5	74.2	6.06122		330	5	5	5	82.67	6.48569		430	5	5	5	63.6	4.9896		530	5	5	5	74.3	5.82904		630	4.9	5	5	78	6.2442
31	5	5	5	63.1	4.95037		131	5	4.9	5	72.07	5.76948		231	5	5	5	65.6	5.1465		331	4.9	5	5	69.5	5.56374		431	5	5	5	72.3	5.67214		531	4.9	5	5	68.9	5.51571		631	4.9	4.9	5.1	62.6	5.01338
32	5	5	5	59.9	4.69932		132	5	5	5	70.69	5.54583		232	5	5	5	70.7	5.54661		332	4.9	5	5	75	6.00404		432	4.9	5	5	85.8	6.86862		532	5	5	5	75.7	5.93888		632	5	5	5	75.6	5.93103
33	5	5	4.9	70.1	5.61178		133	4.9	4.9	5	83.04	6.78334		233	5	5	5.1	78.6	6.04548		333	4.9	4.9	5	63.39	5.17818		433	5	5	5	64.9	5.09159		533	5	5	4.9	65.5	5.24353		633	5	5	5	77.3	6.0644
34	4.9	4.9	5	74.9	6.1184		134	4.9	5	5	69.71	5.58056		234	5	5	5	70.1	5.49954		334	5	5	5	78.26	6.13972		434	4.8	5	5	71.3	5.82675		534	5	5	5	82.9	6.50374		634	4.9	4.9	5	67	5.47307
35	5	5.1	5	65.4	5.03021		135	4.9	5	4.9	75.61	6.1764		235	5	5	5	63	4.94253		335	5	5	4.9	63.5	5.08342		435	5	5	5	74.6	5.85258		535	5	5	5	78.9	6.18993		635	5	4.9	5	61.2	4.8993
36	5	5.1	5.1	74.8	5.6404		136	5	5	5	71.31	5.59447		236	5	5	5	69.7	5.46816		336	5	5	5	53.1	4.16584		436	5	4.9	5	87.3	6.9887		536	5	5	5	68.1	5.34264		636	5	5	5	75.5	5.92319
37	5.1	5.1	5	65.4	4.93158		137	5	4.9	5	58.84	4.71037		237	5	5	5	66.1	5.18573		337	5	5	5	69.2	5.42893		437	5	4.9	5	70.6	5.6518		537	5	5	5	80.9	6.34683		637	5	4.9	5	60.8	4.86728
38	4.9	5	5.1	69.3	5.43895		138	5	5	4.9	71.03	5.68623		238	5	5	5	66.8	5.24065		338	4.9	5	5	66.7	5.33959		438	5	5	5	66	5.17788		538	5	4.9	5	65.6	5.25153		638	4.8	4.9	5	62.4	5.2035
39	5	5	5.1	68.7	5.28403		139	5	5	5	71.6	5.61722		239	5	5	5	65.6	5.1465		339	4.9	4.9	5	69.8	5.7018		439	5	5	5	74.2	5.8212		539	5	5	5	71.1	5.57799		639	4.9	4.9	5	79.2	6.46966
40	5	4.9	5	73.1	5.85194		140	4.8	5	5	67.84	5.544		240	5	5	5	73.4	5.75844		340	4.9	4.9	5	73.48	6.00241		440	5	5	5	72	5.6486		540	5	5	5.1	70.8	5.44555		640	4.9	5	5	67.9	5.43566
41	5.1	5.2	5.1	76.3	5.53222		141	4.9	5	5	71.9	5.75587		241	5	5	5	67.5	5.29556		341	4.9	5	5	73	5.84393		441	5	4.9	5	68.8	5.50771		541	5	5	5	70.5	5.53092		641	4.9	4.9	5	72.1	5.88968
42	5	5	5.1	73.9	5.68398		142	5	5	5	72.5	5.68783		242	5	4.9	5	78.5	6.28423		342	4.9	5	5	76.8	6.14814		442	5	5	5	61.5	4.82485		542	5	5	5	68.9	5.4054		642	4.9	4.9	5	72	5.88151
43	5	5	4.9	80	6.40431		143	5	5	5	72.5	5.68783		243	5	5	5	65.8	5.16219		343	5	4.9	5	87	6.96469		443	5	5	5	66.6	5.22496		543	5	5	5	67.1	5.26418		643	5	5	5	68.3	5.35833
44	5	5	4.9	79.8	6.3883		144	5	5	5.1	73	5.61476		244	4.9	5	5	75.6	6.05207		344	5.1	4.9	5	83	6.51419		444	5	5	5	80.8	6.33899		544	4.9	5	5	67	5.36361		644	4.9	5	5	66.6	5.33159
45	4.9	4.9	5	69.8	5.7018		145	5	4.9	5	58.06	4.64793		245	5	5	5	54.5	4.27568		345	5	5	5	70.3	5.51523		445	5	5	5	87.2	6.84108		545	5	5	5	59.4	4.6601		645	5	5	5	65.1	5.10728
46	5.1	5	5	70.9	5.45324		146	5	5	5	73	5.72705		246	4.9	5	4.9	81.7	6.67388		346	4.9	5	5	66.1	5.29156		446	4.9	5	5	71.6	5.73186		546	4.9	5	5	61.1	4.89129		646	5	5	5	74.7	5.86042
47	5	5	5	60.41	4.73933		147	5	5	5	61.39	4.81622		247	5	5	5.1	66.1	5.08405		347	4.8	4.9	5	56.9	4.74486		447	5	5	5	69.9	5.48385		547	4.9	5	5	73.3	5.86795		647	5	4.9	5	63	5.04339
48	5	5.1	5	73.77	5.67398		148	5	4.9	5	69.8	5.58776		248	4.9	5	5	81.5	6.52439		348	5	5	5	68.7	5.38971		448	4.9	5	5	64.6	5.17148		548	5	5	5	61.9	4.85623		648	5	4.9	5.1	75	5.88631
49	5	5	5	67.2	5.27203		149	5	5	5	70.4	5.52308		249	5	5	5.1	66.7	5.1302		349	4.9	5	5	70	5.60377		449	5	5	5	72.6	5.69567		549	4.9	5	5	69.4	5.55574		649	4.9	4.9	5	65.7	5.36688
50	4.9	4.9	5	78.5	6.41248		150	5	5	5.1	67	5.15327		250	5	5	4.9	60.5	4.84326		350	4.9	5	5	56	4.48302		450	5	5	5	67.1	5.26418		550	5	5	5	77.5	6.08009		650	4.8	4.9	5	62.6	5.22018
51	5	5	5	75.9	5.95457		151	5	5	5	73.2	5.74274		251	5	5	5	64.4	5.05236		351	5	5	5	70.7	5.54661		451	5	5	5	74.4	5.83689		551	5	5	5	67.4	5.28772		651	4.9	4.9	5	65.1	5.31786
52	4.9	5	5	69.2	5.53973		152	5	5	5	73.2	5.74274		252	5	5	5	69.5	5.45247		352	4.9	5	4.9	66.9	5.4649		452	5	5	4.9	65.7	5.25954		552	5	5	5	68.52	5.37559		652	4.8	5	5	82.8	6.76655
53	4.9	5	5	82.6	6.61245		153	5	5	5	75	5.88396		253	5	5	5	82.1	6.44097		353	5	5	5	62.4	4.89545		453	4.9	5	5	80.7	6.46035		553	5	5	5	71.1	5.57799		653	4.9	5	5	72.3	5.7879
54	5	4.9	5	70.7	5.65981		154	5	5	5	71.2	5.58584		254	5	5	5	65.3	5.12297		354	5	5	5	77.7	6.09578		454	5	5	5	60.9	4.77778		554	5	5	5	69.6	5.46031		654	4.9	5	5	74.6	5.97202
55	5	5	5	71.7	5.62507		155	5	5	5	64.7	5.0759		255	5	5	5	61	4.78562		355	5	5	5	65.1	5.10728		455	5	5	5	72.9	5.71921		555	5	5	5	79.9	6.26838		655	4.9	4.9	5	69.1	5.64462
56	4.9	5.1	5	72.09	5.65793		156	5	4.9	5	65.3	5.22752		256	5	5	5.1	72.9	5.60707		356	4.9	5.1	5	70.1	5.50174		456	5	5	5	63.6	4.9896		556	4.9	5	5	59.5	4.76321		656	4.9	5	5.1	64.3	5.04653
57	5	5	4.9	74.2	5.94		157	5	5	5	68.7	5.38971		257	5	5	5	77.9	6.11147		357	4.9	5	5.1	68.5	5.37617		457	5	5	5	64.3	5.04452		557	5	5	5	75.7	5.93888		657	5	5	5	69.6	5.46031
58	5	4.9	5	58.62	4.69276		158	5	4.9	4.9	69	5.63645		258	5	5	5	69.4	5.44462		358	5	5	5	69.6	5.46031		458	4.9	5	5	74.8	5.98803		558	5	5	5	85.5	6.70771		658	5	5	5	59.3	4.65225
59	4.9	5	5	69	5.52372		159	5	5	5.1	63	4.84561		259	4.9	5	5.1	67.8	5.32123		359	5	5	5	66.6	5.22496		459	5	5	5	79.3	6.22131		559	5	5	5	72.4	5.67998		659	5	5	5	71	5.57015
60	4.9	4.9	5	69.9	5.70997		160	5	5	5	80.8	6.33899		260	5	5	5	70.1	5.49954		360	5	5	5	74.2	5.8212		460	5	5	5.1	67.6	5.19942		560	4.9	5	5	73.8	5.90798		660	5	5	5	60.3	4.7307
61	5	5	5	76.6	6.00948		161	5	5	5	70.5	5.53092		261	5	5	5	70.2	5.50739		361	5	5	5	69.4	5.44462		461	5	5	5	67.55	5.29949		561	5	5	5	76.1	5.97026		661	5	5	5	65.9	5.17004
62	4.9	4.9	5	70.9	5.79165		162	5	5	5	65.3	5.12297		262	5	5	5	68.5	5.37402		362	5	4.9	4.9	67.7	5.53025		462	5	5	5	63.4	4.97391		562	4.9	5	5	72.2	5.77989		662	4.9	4.9	5	59.7	4.87675
63	4.8	5	5	73.1	5.97385		163	4.9	5	5	63.7	5.09943		263	5	5	5	69.7	5.46816		363	4.9	5	5	76.9	6.15614		463	5	5.1	5	86.9	6.68387		563	5	5	5	65.3	5.12297		663	5	4.9	5	69.6	5.57175
64	5	5.1	5	67.2	5.16866		164	5	5	5	66.1	5.18573		264	5	4.9	5	69	5.52372		364	5	5	5	69	5.41324		464	5	5	5	73.48	5.76471		564	5	5	5	71	5.57015		664	4.9	4.9	5	61.9	5.05646
65	5.1	4.9	5	90.6	7.11067		165	4.9	4.9	5	75.3	6.15108		265	5	5	5	73.7	5.78197		365	4.9	5	5.1	72.6	5.69795		465	4.9	5	5	71.34	5.71104		565	5	4.9	5	66.5	5.32358		665	5	5	5	65.9	5.17004
66	5	4.9	5	71.86	5.75267		166	5	5	5	68	5.33479		266	4.9	5	5	79.7	6.38029		366	5	5	5	75.2	5.89965		466	5	5	5	65.7	5.15435		566	5	5	5	64.8	5.08374
67	4.9	5	5	64.25	5.14346		167	4.9	5	5	59	4.72318		267	5	5	4.9	64	5.12345		367	4.9	5	5	77.3	6.18816		467	5	5	5	64.2	5.03667		567	5	5	5	62.7	4.91899
68	5	4.9	5	66.8	5.3476		168	5	4.9	5	70.7	5.65981		268	5	5	5	67.1	5.26418		368	5	5	5	51.8	4.06386		468	5	5	5	62.5	4.9033		568	4.9	5	5	72.4	5.7959
69	5	5.1	5	71.86	5.52708		169	5	5	5	73.1	5.7349		269	4.9	5	5	66.8	5.3476		369	4.9	4.9	5	81.4	6.64937		469	5	5	5	77	6.04087		569	5	5	5	72.4	5.67998
70	5	5	5	78.2	6.13501		170	4.9	5	5	81.06	6.48917		270	5	4.9	5	83	6.64447		370	4.9	5	5	88.5	7.08477		470	5	5	5	70.1	5.49954		570	5	4.9	5	68.3	5.46768
71	5	4.9	5	64.8	5.18749		171	5	5	5	68.2	5.35048		271	5	5	5	86.5	6.78617		371	4.9	5	5	83.3	6.66849		471	4.8	5	5	86.1	7.03624		571	5	4.9	5	72.7	5.81992
72	5	4.9	4.9	77.6	6.33896		172	5	5	5	66.66	5.22966		272	5	4.9	5	71	5.68383		372	4.9	5	5	64.1	5.13145		472	5	5	4.9	65.5	5.24353		572	4.8	5	5	70	5.72052
73	4.9	5	5	63.6	5.09143		173	5	5	5	69.7	5.46816		273	5	5	5	62.1	4.87192		373	4.9	5	5	72.6	5.81191		473	5	5	5	67	5.25634		573	5	5	5	64.1	5.02882
74	4.9	5.1	5	73.3	5.75289		174	5	5	5	67.32	5.28144		274	5	5	5	72.9	5.71921		374	4.9	5	5	72.3	5.7879		474	5	5	5	66.4	5.20927		574	5	5	5	70.4	5.52308
75	5	4.9	5	65.7	5.25954		175	5	5	5	61.1	4.79347		275	5	4.9	5	73.5	5.88396		375	5	5	5	73.2	5.74274		475	5	5	4.9	72	5.76388		575	5	5	5	59.9	4.69932
76	5	4.9	5	59	4.72318		176	4.9	5	5	70.1	5.61178		276	4.9	5	5	70.6	5.6518		376	5	5	5	74.8	5.86827		476	5	4.9	4.9	62.5	5.10548		576	4.9	5	5	65.1	5.21151
77	5	5	5	83.2	6.52727		177	4.9	5	5	80.6	6.45234		277	5	5	5	81.7	6.40959		377	4.9	5	5	64.8	5.18749		477	5	5	5	68.9	5.4054		577	4.9	5	5	61.5	4.92331
78	5	5	5	67.05	5.26026		178	5	5	5	59.3	4.65225		278	5	4.9	5	58.6	4.69116		378	5	5	5	78.5	6.15854		478	4.9	5	5	71.5	5.72385		578	4.9	4.9	4.9	66.1	5.50975
79	5	4.8	5	86.48	7.06729		179	5	4.9	5	59.9	4.79523		279	5	5	5	61.8	4.84838		379	4.9	4.9	5	74.7	6.10207		479	5	5	5	75.4	5.91534		579	5	5	5	76.7	6.01733
80	4.9	5	5	69.9	5.59577		180	5	4.9	5.1	72.4	5.68226		280	4.9	5	5	64.2	5.13946		380	4.9	5	5	74.8	5.98803		480	5	5	5	84.5	6.62926		580	4.8	5	5	81.2	6.6358
81	5	5	5	67.77	5.31675		181	5	5	5	68.98	5.41167		281	5	5	5	68.4	5.36617		381	4.9	5	5	83.9	6.71652		481	5	5	5	72.8	5.71136		581	4.9	4.9	4.9	71.9	5.9932
82	5	5	5	72.4	5.67998		182	5	4.9	5	64.61	5.17228		282	5	5	5	68.2	5.35048		382	4.9	5	5	64.8	5.18749		482	5	5	4.9	76.5	6.12412		582	5	5	5	74.9	5.87611
83	4.9	5	5	60.09	4.81044		183	4.9	5	5.1	76.91	6.03622		283	5	4.9	5	74.8	5.98803		383	5	5	5	85.5	6.70771		483	5	4.9	5	69.8	5.58776		583	5	4.9	5	59.8	4.78722
84	5	5	5	67.5	5.29556		184	5	5	5	80.1	6.28407		284	5	5	5	68.1	5.34264		384	5	5	5	79	6.19777		484	4.9	5	5	60.9	4.87528		584	4.9	5	5	65.7	5.25954
85	5	5	5	71.12	5.57956		185	5	5	4.9	72.2	5.77989		285	5	5	4.9	79.3	6.34827		385	5	5	5	79.4	6.22915		485	5	4.9	4.9	65.5	5.35054		585	4.8	4.9	5	74.7	6.22919
86	4.9	5	5	62.21	4.98015		186	5	5	5	67.3	5.27987		286	5	4.9	5	64.8	5.18749		386	5	5	5	86.3	6.77048		486	4.9	4.9	5	69.2	5.65278		586	5	4.9	5	70.3	5.62779
87	5	4.9	5	58.9	4.71517		187	4.9	4.9	5	72.36	5.91092		287	5	5	5	66.3	5.20142		387	4.9	5	4.9	66.4	5.42406		487	4.9	4.9	4.9	63.1	5.25968		587	5	5	5	78.8	6.18208
88	5	5	5	68.2	5.35048		188	5	5	5	62.38	4.89389		288	5	4.9	5	63.9	5.11544		388	4.8	5	5	70.6	5.76955		488	5	5	5	71.42	5.6031		588	5	5	5	70.6	5.53877
89	5	5	4.9	82.89	6.63567		189	4.9	5	4.9	74.2	6.06122		289	5	5	4.9	66.4	5.31558		389	4.9	5	5	73.7	5.89997		489	5	5	5.1	71.8	5.52246		589	4.9	5	4.9	65	5.3097
90	4.8	4.9	4.9	81.91	6.96983		190	4.9	5	5	77.4	6.19617		290	5	4.9	5	61.9	4.95534		390	4.9	4.8	5	64.9	5.41198		490	5	4.9	5	68	5.44366		590	4.9	5	5	70.9	5.67582
91	5	5	5	69.2	5.42893		191	4.9	5	5	66.83	5.35		291	5	5	5	66.5	5.21711		391	4.9	5	5	71.6	5.73186		491	5	4.9	4.9	62.2	5.08097		591	4.9	5	5	67.1	5.37162
92	5	5	5	83.8	6.57434		192	5	5	5	71.29	5.5929		292	4.9	5	5	72.1	5.77188		392	5	5	5	77.4	6.07225		492	5	5	5	74.25	5.82512		592	4.9	4.9	5	82.3	6.72289
93	4.9	5	5	86.9	6.95668		193	5	5	5	91.7	7.19412		293	5	5	5	75.2	5.89965		393	5	5	5	85.8	6.73125		493	5	4.9	5	68.4	5.47569		593	4.9	4.9	5	76.3	6.23277
94	5	5	5	78.87	6.18757		194	5	5	5	75.2	5.89965		294	5	5	5	64.1	5.02882		394	5	5	5	75.2	5.89965		494	4.9	5	5	68	5.44366		594	4.9	5	5	70.6	5.6518
95	5	5	4.9	65.44	5.23873		195	5	5	5	68.2	5.35048		295	4.9	5	5	69.8	5.58776		395	4.9	5	5	73.2	5.85994		495	5	5	5	60.6	4.75424		595	4.9	4.9	5	66.1	5.39955
96	5	5	5	65	5.09943		196	5	4.9	5	66.77	5.3452		296	5	5	5	77.52	6.08166		396	5	5	5	68	5.33479		496	5	5	5	70.2	5.50739		596	4.9	4.9	5	77.9	6.36347
97	5	4.9	5	65.1	5.21151		197	4.9	5	5	67.7	5.41965		297	5	5	5	61.1	4.79347		397	5	4.9	5	73.7	5.89997		497	5	5	5	64.8	5.08374		597	4.9	5	5	80.1	6.41232
98	4.9	5	5	83.2	6.66048		198	5	4.9	4.9	68.8	5.62011		298	5	5	5.1	77.4	5.95318		398	5	5	5	64.4	5.05236		498	5	5	5	68.3	5.35833		598	4.8	4.9	5	74.2	6.1875
99	5	5	5	65.4	5.13081		199	5	5	5	59.9	4.69932		299	5	5	5	65.8	5.16219		399	5	5	5	69.6	5.46031		499	5	5	5	68.1	5.34264		599	4.9	4.9	5	59.5	4.86041
100	5	5	5	74.1	5.81335		200	4.9	5	5.1	91	7.14206		300	5	5	5	70.4	5.52308		400	5	5	5	66.7	5.2328		500	4.9	5	5	86.2	6.90064		600	4.9	4.9	4.9	74.8	6.23493

## Sheet: Statistical analysis
No.	Volumetric weight		Statistical analysis			Bins	Frequency	Normal distribution	Distribution fit	Normal curve
	(kN/m3)					4	0	0.00226073	0.00226073	1.50339
1	5.72935		Mean	5.58805		4.1	1	0.00389875	0.00163802	1.08928
2	5.79165		Typical error	0.021865		4.2	1	0.00652975	0.00263099	1.74961
3	5.73481		Median	5.52308		4.3	1	0.0106234	0.00409361	2.72225
4	5.82747		Mode	5.35048		4.4	0	0.0167933	0.00616995	4.10302
5	5.11512		Standard deviation	0.563846		4.5	2	0.0258016	0.00900833	5.99054
6	4.97478		Variance	0.317922		4.6	1	0.0385424	0.0127408	8.4726
7	5.65322		Kurtosis	0.198269		4.7	11	0.055998	0.0174556	11.6079
8	6.06008		Skewness	0.58813		4.8	23	0.0791644	0.0231665	15.4057
9	5.01313		Range	3.59844		4.9	26	0.108948	0.0297834	19.806
10	5.54098		Minimum	4.06386		5	21	0.14604	0.0370917	24.666
11	6.10136		Maximum	7.6623		5.1	36	0.190787	0.0447474	29.757
12	5.41564		Summation	3716.05		5.2	51	0.24308	0.0522933	34.775
13	5.29399		Total	665		5.3	48	0.302279	0.0591987	39.3672
14	6.6528					5.4	52	0.367197	0.0649183	43.1707
15	5.08342					5.5	50	0.436159	0.068962	45.8597
16	5.61476					5.6	52	0.507124	0.0709644	47.1913
17	6.71321					5.7	45	0.577863	0.070739	47.0415
18	5.79166					5.8	47	0.64617	0.0683071	45.4242
19	5.46324					5.9	33	0.710064	0.0638941	42.4896
20	5.54112					6	23	0.767959	0.0578954	38.5004
21	5.07485					6.1	19	0.818777	0.0508177	33.7938
22	5.59368					6.2	28	0.861986	0.043209	28.734
23	5.07793					6.3	14	0.897576	0.0355895	23.667
24	5.75844					6.4	10	0.925971	0.028396	18.8833
25	5.78982					6.5	14	0.947919	0.0219472	14.5949
26	5.32695					6.6	11	0.964351	0.016432	10.9273
27	5.78367					6.7	16	0.976268	0.0119176	7.92523
28	4.86407					6.8	11	0.984641	0.00837292	5.56799
29	6.3376					6.9	4	0.99034	0.00569838	3.78942
30	5.30107					7	5	0.994096	0.00375677	2.49825
31	4.95037					7.1	4	0.996496	0.00239919	1.59546
32	4.69932					7.2	3	0.99798	0.00148423	0.987016
33	5.61178					7.3	0	0.998869	0.000889463	0.591493
34	6.1184					7.4	1	0.999386	0.000516346	0.34337
35	5.03021					7.5	0	0.999676	0.000290363	0.193092
36	5.6404					7.6	0	0.999834	0.000158172	0.105184
37	4.93158					7.7	1	0.999918	8.34652e-05	0.0555044
38	5.43895					Total =	665
39	5.28403
40	5.85194
41	5.53222
42	5.68398
43	6.40431
44	6.3883
45	5.7018
46	5.45324
47	4.73933
48	5.67398
49	5.27203
50	6.41248
51	5.95457
52	5.53973
53	6.61245
54	5.65981
55	5.62507
56	5.65793
57	5.94
58	4.69276
59	5.52372
60	5.70997
61	6.00948
62	5.79165
63	5.97385
64	5.16866
65	7.11067
66	5.75267
67	5.14346
68	5.3476
69	5.52708
70	6.13501
71	5.18749
72	6.33896
73	5.09143
74	5.75289
75	5.25954
76	4.72318
77	6.52727
78	5.26026
79	7.06729
80	5.59577
81	5.31675
82	5.67998
83	4.81044
84	5.29556
85	5.57956
86	4.98015
87	4.71517
88	5.35048
89	6.63567
90	6.96983
91	5.42893
92	6.57434
93	6.95668
94	6.18757
95	5.23873
96	5.09943
97	5.21151
98	6.66048
99	5.13081
100	5.81335
101	4.89292
102	4.76321
103	4.97478
104	6.55081
105	5.11512
106	4.73118
107	6.14814
108	5.26755
109	5.3556
110	4.55811
111	5.89197
112	5.38186
113	5.02098
114	4.86602
115	5.52308
116	4.68363
117	5.46768
118	5.45967
119	5.13866
120	5.24353
121	5.21711
122	4.77121
123	5.94
124	5.71585
125	4.74719
126	5.33714
127	5.55814
128	4.86888
129	5.47444
130	6.62926
131	5.76948
132	5.54583
133	6.78334
134	5.58056
135	6.1764
136	5.59447
137	4.71037
138	5.68623
139	5.61722
140	5.544
141	5.75587
142	5.68783
143	5.68783
144	5.61476
145	4.64793
146	5.72705
147	4.81622
148	5.58776
149	5.52308
150	5.15327
151	5.74274
152	5.74274
153	5.88396
154	5.58584
155	5.0759
156	5.22752
157	5.38971
158	5.63645
159	4.84561
160	6.33899
161	5.53092
162	5.12297
163	5.09943
164	5.18573
165	6.15108
166	5.33479
167	4.72318
168	5.65981
169	5.7349
170	6.48917
171	5.35048
172	5.22966
173	5.46816
174	5.28144
175	4.79347
176	5.61178
177	6.45234
178	4.65225
179	4.79523
180	5.68226
181	5.41167
182	5.17228
183	6.03622
184	6.28407
185	5.77989
186	5.27987
187	5.91092
188	4.89389
189	6.06122
190	6.19617
191	5.35
192	5.5929
193	7.19412
194	5.89965
195	5.35048
196	5.3452
197	5.41965
198	5.62011
199	4.69932
200	7.14206
201	4.87528
202	5.29556
203	5.44607
204	5.28772
205	5.45012
206	5.41324
207	6.82059
208	5.484
209	4.99509
210	6.49237
211	6.13213
212	4.74639
213	5.42893
214	5.94
215	5.47569
216	6.22527
217	5.19358
218	5.20142
219	5.72235
220	5.35048
221	5.18573
222	5.33159
223	6.28407
224	5.09943
225	5.06805
226	5.02098
227	5.53092
228	5.34264
229	6.63711
230	6.06122
231	5.1465
232	5.54661
233	6.04548
234	5.49954
235	4.94253
236	5.46816
237	5.18573
238	5.24065
239	5.1465
240	5.75844
241	5.29556
242	6.28423
243	5.16219
244	6.05207
245	4.27568
246	6.67388
247	5.08405
248	6.52439
249	5.1302
250	4.84326
251	5.05236
252	5.45247
253	6.44097
254	5.12297
255	4.78562
256	5.60707
257	6.11147
258	5.44462
259	5.32123
260	5.49954
261	5.50739
262	5.37402
263	5.46816
264	5.52372
265	5.78197
266	6.38029
267	5.12345
268	5.26418
269	5.3476
270	6.64447
271	6.78617
272	5.68383
273	4.87192
274	5.71921
275	5.88396
276	5.6518
277	6.40959
278	4.69116
279	4.84838
280	5.13946
281	5.36617
282	5.35048
283	5.98803
284	5.34264
285	6.34827
286	5.18749
287	5.20142
288	5.11544
289	5.31558
290	4.95534
291	5.21711
292	5.77188
293	5.89965
294	5.02882
295	5.58776
296	6.08166
297	4.79347
298	5.95318
299	5.16219
300	5.52308
301	5.15435
302	5.04844
303	4.96497
304	5.19358
305	5.31518
306	5.73826
307	5.55446
308	5.11064
309	5.15041
310	5.17004
311	4.69932
312	4.80724
313	5.09159
314	6.41232
315	4.85623
316	5.36361
317	5.37962
318	5.62779
319	5.18338
320	4.80837
321	6.29223
322	6.42065
323	5.43566
324	6.22659
325	5.22809
326	5.56374
327	5.1567
328	6.04488
329	5.92482
330	6.48569
331	5.56374
332	6.00404
333	5.17818
334	6.13972
335	5.08342
336	4.16584
337	5.42893
338	5.33959
339	5.7018
340	6.00241
341	5.84393
342	6.14814
343	6.96469
344	6.51419
345	5.51523
346	5.29156
347	4.74486
348	5.38971
349	5.60377
350	4.48302
351	5.54661
352	5.4649
353	4.89545
354	6.09578
355	5.10728
356	5.50174
357	5.37617
358	5.46031
359	5.22496
360	5.8212
361	5.44462
362	5.53025
363	6.15614
364	5.41324
365	5.69795
366	5.89965
367	6.18816
368	4.06386
369	6.64937
370	7.08477
371	6.66849
372	5.13145
373	5.81191
374	5.7879
375	5.74274
376	5.86827
377	5.18749
378	6.15854
379	6.10207
380	5.98803
381	6.71652
382	5.18749
383	6.70771
384	6.19777
385	6.22915
386	6.77048
387	5.42406
388	5.76955
389	5.89997
390	5.41198
391	5.73186
392	6.07225
393	6.73125
394	5.89965
395	5.85994
396	5.33479
397	5.89997
398	5.05236
399	5.46031
400	5.2328
401	5.62507
402	5.79766
403	6.55135
404	5.19358
405	6.16742
406	6.53773
407	6.08009
408	4.93468
409	5.66429
410	6.38797
411	5.8212
412	4.7687
413	5.57799
414	4.84838
415	5.7349
416	4.93468
417	6.73125
418	4.91115
419	6.19617
420	4.41081
421	6.59788
422	5.55446
423	4.93468
424	5.24353
425	7.08232
426	5.53172
427	7.6623
428	6.10461
429	6.14291
430	4.9896
431	5.67214
432	6.86862
433	5.09159
434	5.82675
435	5.85258
436	6.9887
437	5.6518
438	5.17788
439	5.8212
440	5.6486
441	5.50771
442	4.82485
443	5.22496
444	6.33899
445	6.84108
446	5.73186
447	5.48385
448	5.17148
449	5.69567
450	5.26418
451	5.83689
452	5.25954
453	6.46035
454	4.77778
455	5.71921
456	4.9896
457	5.04452
458	5.98803
459	6.22131
460	5.19942
461	5.29949
462	4.97391
463	6.68387
464	5.76471
465	5.71104
466	5.15435
467	5.03667
468	4.9033
469	6.04087
470	5.49954
471	7.03624
472	5.24353
473	5.25634
474	5.20927
475	5.76388
476	5.10548
477	5.4054
478	5.72385
479	5.91534
480	6.62926
481	5.71136
482	6.12412
483	5.58776
484	4.87528
485	5.35054
486	5.65278
487	5.25968
488	5.6031
489	5.52246
490	5.44366
491	5.08097
492	5.82512
493	5.47569
494	5.44366
495	4.75424
496	5.50739
497	5.08374
498	5.35833
499	5.34264
500	6.90064
501	6.10363
502	5.35048
503	5.0514
504	6.18816
505	6.04087
506	5.33159
507	5.02738
508	6.47236
509	5.70352
510	5.37402
511	4.91115
512	4.70521
513	5.01313
514	5.60938
515	5.75059
516	6.15614
517	6.51158
518	6.67633
519	4.83525
520	5.39138
521	5.41324
522	5.27634
523	5.06021
524	5.3071
525	5.90798
526	5.49954
527	6.67633
528	5.27987
529	5.61722
530	5.82904
531	5.51571
532	5.93888
533	5.24353
534	6.50374
535	6.18993
536	5.34264
537	6.34683
538	5.25153
539	5.57799
540	5.44555
541	5.53092
542	5.4054
543	5.26418
544	5.36361
545	4.6601
546	4.89129
547	5.86795
548	4.85623
549	5.55574
550	6.08009
551	5.28772
552	5.37559
553	5.57799
554	5.46031
555	6.26838
556	4.76321
557	5.93888
558	6.70771
559	5.67998
560	5.90798
561	5.97026
562	5.77989
563	5.12297
564	5.57015
565	5.32358
566	5.08374
567	4.91899
568	5.7959
569	5.67998
570	5.46768
571	5.81992
572	5.72052
573	5.02882
574	5.52308
575	4.69932
576	5.21151
577	4.92331
578	5.50975
579	6.01733
580	6.6358
581	5.9932
582	5.87611
583	4.78722
584	5.25954
585	6.22919
586	5.62779
587	6.18208
588	5.53877
589	5.3097
590	5.67582
591	5.37162
592	6.72289
593	6.23277
594	5.6518
595	5.39955
596	6.36347
597	6.41232
598	6.1875
599	4.86041
600	6.23493
601	5.61978
602	5.3191
603	6.88463
604	5.76628
605	6.25171
606	5.37028
607	5.28772
608	5.9378
609	5.16348
610	5.65278
611	5.00529
612	5.21711
613	4.96334
614	5.48124
615	5.87595
616	5.54661
617	5.95318
618	5.87334
619	5.4917
620	5.13081
621	6.5404
622	5.17004
623	5.46031
624	5.65514
625	6.69022
626	4.7307
627	5.15547
628	7.38456
629	5.1955
630	6.2442
631	5.01338
632	5.93103
633	6.0644
634	5.47307
635	4.8993
636	5.92319
637	4.86728
638	5.2035
639	6.46966
640	5.43566
641	5.88968
642	5.88151
643	5.35833
644	5.33159
645	5.10728
646	5.86042
647	5.04339
648	5.88631
649	5.36688
650	5.22018
651	5.31786
652	6.76655
653	5.7879
654	5.97202
655	5.64462
656	5.04653
657	5.46031
658	4.65225
659	5.57015
660	4.7307
661	5.17004
662	4.87675
663	5.57175
664	5.05646
665	5.17004
